# Supplementary material for: Effect of the similarity of gut microbiota composition between donor and recipient on graft function after living donor kidney transplantation
Source: Sci Rep. 2020 Nov 3;10:18881. doi: 10.1038/s41598-020-76072-8 (PMC7641223; doi:10.1038/s41598-020-76072-8)
Supplement: Supplementary file 1 — Supplementary Table 1. [file 41598_2020_76072_MOESM1_ESM.xlsx]

## Sheet: Summary_19.07
Supplementary table 1. Baseline 16S sequencing results.
Sample	Donor or Recipient	Total number of reads	Observed OTUs	Shannon	Good's coverage
4	R	75353	44	0.988808	0.997619
5	R	29928	566	4.5833	0.966508
6	R	39772	623	4.49992	0.957937
8	R	42217	236	2.38659	0.985873
10	R	50962	357	4.06396	0.979524
11	R	46865	468	4.20995	0.974127
12	R	51988	336	3.35467	0.979365
17	R	34458	161	2.47242	0.990952
18	R	43245	375	3.8643	0.975397
19	R	22679	625	4.81941	0.961429
20	R	33726	464	4.4001	0.974444
BRM1007	R	10448	19	0.748233	0.999683
BRM813	R	27835	79	2.83582	0.997143
BRM846	R	43158	152	3.49378	0.994921
BRM934	R	59566	186	3.90461	0.992381
R13	R	18042	112	3.58709	0.99746
R16	R	17329	132	3.67261	0.997143
R21	R	22153	102	2.94582	0.997619
R23	R	12035	122	3.54139	0.998413
R29	R	19303	54	1.83184	0.999365
R30	R	18965	93	2.82801	0.997143
R31	R	32310	103	3.26885	0.997937
R33	R	79554	166	2.85727	0.991587
R34	R	26538	164	3.81481	0.995556
R36	R	19175	108	3.34188	0.997778
R37	R	21506	166	3.6539	0.994286
R42	R	17710	77	2.81933	0.998095
R43	R	18718	120	3.15847	0.996508
R44	R	21713	114	2.65786	0.996349
R46	R	19774	100	3.36787	0.996984
R47	R	20584	96	3.05799	0.998413
R50	R	56071	109	3.00477	0.995556
R51	R	44768	403	4.62844	0.981429
R55	R	57647	93	2.30343	0.99619
R56	R	50675	56	1.82571	0.99746
R58	R	47877	112	2.77905	0.995873
R63	R	55236	290	4.25591	0.986825
R64	R	41698	172	3.56861	0.994286
R65	R	53528	185	3.5767	0.993968
R68	R	44400	83	3.0495	0.997302
R69	R	56380	304	4.43698	0.987778
R73	R	56874	177	3.22684	0.992381
R74	R	51337	102	1.96841	0.99619
R83	R	55902	192	3.74649	0.991746
R89	R	46786	205	3.62976	0.992698
R91	R	57348	92	2.73457	0.996349
R92	R	38371	135	3.23899	0.994603
R99	R	55580	183	3.09769	0.989683
R106	R	52888	230	3.59652	0.989524
R108	R	44945	171	2.08735	0.992381
R109	R	58058	102	2.96545	0.997302
R110	R	50848	126	3.2686	0.99619
R111	R	8453	115	3.35025	0.998095
R117	R	48431	129	3.01845	0.994444
R118	R	55089	75	1.49896	0.99746
R132	R	7539	327	4.38459	0.980952
R133	R	8440	198	3.79671	0.992381
R142	R	6336	88	2.56804	0.998571
R145	R	11774	69	2.68006	0.998571
R152	R	11356	142	3.31242	0.995079
R154	R	19374	100	2.50059	0.995079
R169	R	10443	224	3.85554	0.99127
R170	R	7343	244	3.78974	0.986508
R173	R	32135	447	4.50192	0.97381
R212	R	41216	323	3.92844	0.980476
R213	R	60341	323	3.72322	0.981587
R280	R	50113	203	3.2383	0.989524
1004	D	37526	177	2.41825	0.991111
1005	D	43879	656	4.67512	0.952381
1006	D	47198	552	4.14931	0.964286
1008	D	47237	373	3.69214	0.977302
1010	D	41159	382	3.73257	0.977302
1011	D	40418	650	4.56765	0.956349
1012	D	43603	855	5.03924	0.937937
1017	D	35673	725	4.81044	0.953016
1018	D	42480	628	4.50691	0.958413
1019	D	52111	671	4.35996	0.954444
1020	D	31723	215	3.0027	0.989683
BRM1008	D	12395	80	2.85923	0.99873
BRM814	D	33749	143	3.47653	0.995397
BRM845	D	43057	215	4.04254	0.992857
BRM935	D	46441	109	2.79738	0.996032
D13	D	32202	104	3.05944	0.998095
D16	D	22660	119	3.25114	0.996667
D21	D	40003	109	3.25109	0.995238
D23	D	19448	78	2.88204	0.999048
D29	D	30243	90	3.11792	0.997619
D30	D	20223	86	2.40316	0.997302
D31	D	30394	64	2.31109	0.99746
D33	D	21924	93	3.022	0.99746
D34	D	34356	126	3.01311	0.995079
D36	D	25984	70	2.2789	0.997937
D37	D	17257	107	3.46782	0.997619
D42	D	23548	54	2.14687	0.998413
D43	D	20465	158	3.54143	0.994127
D44	D	26686	134	3.28083	0.995556
D46	D	30463	51	2.59421	0.999206
D47	D	21131	95	2.74018	0.996825
D50	D	45872	174	3.6424	0.994444
D51	D	51741	124	2.90472	0.995079
D55	D	48460	57	1.53258	0.997778
D56	D	43582	75	2.58318	0.997937
D58	D	45545	129	3.15111	0.994603
D63	D	50744	184	3.75692	0.993016
D64	D	41940	156	3.23244	0.993492
D65	D	35031	23	1.62124	0.999365
D68	D	45383	124	3.26555	0.995238
D69	D	53782	99	1.52253	0.995556
D73	D	55874	151	3.23038	0.993016
D74	D	47889	178	3.28225	0.993492
D83	D	54568	113	2.62208	0.995079
D89	D	46212	138	3.2744	0.994603
D91	D	49536	279	4.13091	0.984603
D92	D	49305	149	3.55472	0.993968
D99	D	53618	59	2.107	0.997937
D106	D	58280	148	3.34622	0.992698
D108	D	44803	159	2.82383	0.991587
D109	D	58225	111	2.84788	0.996349
D110	D	55319	153	3.38298	0.992063
D111	D	55567	173	3.58649	0.992063
D117	D	58432	169	2.99803	0.990635
D118	D	53098	222	3.0207	0.988889
D132	D	25863	350	3.87413	0.979206
D133	D	27738	196	3.00357	0.992381
D142	D	16054	154	3.09572	0.99254
D145	D	36194	296	4.17717	0.985079
D152	D	19071	80	1.84554	0.997619
D154	D	9649	176	3.64371	0.995238
D169	D	8860	229	3.73629	0.99
D170	D	6713	58	2.8359	0.999048
D173	D	27332	234	3.83552	0.989048
D212	D	49265	273	2.96418	0.980317
D213	D	21195	311	3.95687	0.980317
D280	D	21671	133	3.54448	0.995714
